# Supplementary material for: Deep learning model DeepNeo predicts neointimal tissue characterization using optical coherence tomography
Source: Commun Med (Lond). 2025 Apr 17;5:124. doi: 10.1038/s43856-025-00835-5 (PMC12006410; doi:10.1038/s43856-025-00835-5)
Supplement: Supplementary file 4 — Supplemental data 1 [file 43856_2025_835_MOESM4_ESM.csv]

	image	class_1_dice	class_2_dice	class_3_dice
0	D1315_17_026_pred.png	0.9785345675789644	0.6122917863296956	0.6411204045905465
1	D1315_17_132_pred.png	0.9863269673193422	0.7253714914694551	0.5096700796359499
2	D1315_17_135_pred.png	0.9893723637404874	0.7154929577464789	0.5498926612069651
3	D1315_17_385_pred.png	0.9285853501943296	0.6457268078889701	0.7757433226944398
4	D1340_15_072_pred.png	0.9913280054412514	0.5421166306695464	0.9194682487365414
5	D1340_15_077_pred.png	0.9944143324092848	0.4558737580362361	0.937157871688198
6	D1340_15_087_pred.png	0.9925133689839571	0.6112	0.9462638810464896
7	D1340_15_102_pred.png	0.989982184059114	0.664179104477612	0.9057661111930394
8	D1340_15_107_pred.png	0.9920330106332328	0.4421052631578947	0.7998986400878453
9	D1340_15_82_pred.png	0.9932501373518562	0.6071428571428571	0.9372370665150652
10	D1340_15_92_pred.png	0.9920860598170544	0.6217765042979942	0.9388464211257818
11	D1530_15_119_pred.png	0.9882920725712754	0.7100893997445722	0.8656760335442106
12	D1530_15_197_pred.png	0.9934417040358744	0.7381193124368048	0.9028912909746024
13	D1530_15_202_pred.png	0.9949558978232136	0.6320541760722348	0.9278135541245016
14	D1530_15_207_pred.png	0.9915673793591208	0.6306937631394534	0.9154580454617371
15	D1530_15_222_pred.png	0.9851133674326285	0.6951219512195121	0.9605428128918062
16	D1530_15_227_pred.png	0.9806158833063208	0.7552941176470588	0.9422076400281229
17	D1530_15_232_pred.png	0.9855273968274032	0.6666666666666666	0.93376691335875
18	D1530_15_237_pred.png	0.9897518092185148	0.6059171597633136	0.9296484673898366
19	D1530_15_242_pred.png	0.9931684334511188	0.6666666666666666	0.8754058441558441
20	D1530_15_247_pred.png	0.9937879576609404	0.6818181818181818	0.9023303987571206
21	D1530_15_336_pred.png	0.99587225722355	0.6495925494761351	0.962945914844649
22	D1866_17_133_pred.png	0.984271355328332	0.6505246166263116	0.8495447579554675
23	D1866_17_151_pred.png	0.9728426129810211	0.619938754678462	0.9278266002098636
24	D1866_17_156_pred.png	0.9954331141510032	0.6643295354951797	0.9128849394821512
25	D1956_14_143_pred.png	0.9935766991665634	0.6067746686303387	0.9094785004939429
26	D1956_14_158_pred.png	0.9892484855100148	0.6659242761692651	0.9434029510300092
27	D1956_14_163_pred.png	0.9867653863951874	0.6153846153846154	0.9501796798431884
28	D1956_14_168_pred.png	0.9928734239302924	0.5484848484848485	0.9389424206815512
29	D1956_14_173_pred.png	0.9897229669347632	0.6796875	0.8259058288114826
30	D2123_14_156_pred.png	0.9757577205092072	0.461271676300578	0.5515412661584356
31	D2123_14_191_pred.png	0.9654115710921318	0.4769938650306748	0.8539345032236028
32	D2123_14_196_pred.png	0.9955451540719756	0.6135922330097088	0.8870383779869659
33	D2123_14_206_pred.png	0.988088768115942	0.548948948948949	0.9042381974248928
34	D2131_14_080_pred.png	0.9783780434917292	0.4178272980501393	0.7447053406998159
35	D2131_14_090_pred.png	0.9854355592195658	0.5973482205163991	0.9567575281860996
36	D2131_14_104_pred.png	0.9874961878621532	0.6648936170212766	0.9646176911544228
37	D2131_14_109_pred.png	0.980028278543655	0.6954954954954955	0.9646146852644928
38	D2131_14_114_pred.png	0.952403846153846	0.5810888252148997	0.9765838352927504
39	D2131_14_124_pred.png	0.9755846826008738	0.5878936788027697	0.962253769120722
40	D2131_14_129_pred.png	0.9889	0.6106870229007634	0.94455329652154
41	D2206_15_173_pred.png	0.9927338146304991	0.7349397590361446	0.9393406155582856
42	D2206_15_178_pred.png	0.9903602566211548	0.4347023534840794	0.926485544094145
43	D2206_15_199_pred.png	0.95777453193467	0.5773599686643165	0.9556046583618876
44	D2206_15_205_pred.png	0.9829874254884045	0.5366185216652506	0.948071905936171
45	D2279_15_006_pred.png	0.9853407888771346	0.5486910994764398	0.892548733831299
46	D2279_15_039_pred.png	0.974431361748032	0.5925	0.7504102223929058
47	D2279_15_094_pred.png	0.9529757227346044	0.438423645320197	0.5975337793519612
48	D2279_15_118_pred.png	0.894207159472732	0.1110083256244218	0.239974639404026
49	D2337_14_220_pred.png	0.9954805096980728	0.5314285714285715	0.8224763518283214
50	D2337_14_225_pred.png	0.996021799044733	0.532258064516129	0.9050874723506938
51	D2337_14_235_pred.png	0.9956361351285304	0.7192807192807192	0.872522276777596
52	D244_16_121_pred.png	0.9772347982369806	0.6776180698151951	0.8031869078380707
53	D244_16_139_pred.png	0.9907940370054292	0.5440729483282675	0.7556425847675976
54	D244_16_214_pred.png	0.9907871440146444	0.7518796992481203	0.8285862247540134
55	D244_16_227_pred.png	0.9879975902497798	0.584935064935065	0.8691296180338134
56	D244_16_235_pred.png	0.9899883265810616	0.5237113402061856	0.8057553956834532
57	D2461_15_207_pred.png	0.9901038054665742	0.602761982128351	0.8126108283628491
58	D2542_17_151_pred.png	0.9928675230093372	0.7848101265822784	0.7285875474407632
59	D2542_17_166_pred.png	0.9899981362986892	0.6977443609022557	0.8040761392039992
60	D2640_15_205_pred.png	0.9865296691411436	0.7320924985899605	0.111545988258317
61	D2640_15_400_pred.png	0.9913759661006832	0.6236559139784946	0.9421889472059276
62	D2640_15_408_pred.png	0.9870063302493656	0.6356968215158925	0.925262931959648
63	D2640_15_413_pred.png	0.993488244567825	0.6386138613861386	0.9344269642777104
64	D2640_15_424_pred.png	0.9939489064662028	0.6103646833013435	0.9342323651452282
65	D2869_15_111_pred.png	0.990480042310923	0.5682656826568265	0.8726800103977125
66	D2869_15_151_pred.png	0.9898701619012384	0.5074626865671642	0.9377668927405176
67	D2869_15_161_pred.png	0.9944755092102832	0.5605633802816902	0.92083531840559
68	D2869_15_171_pred.png	0.9952894878063324	0.6913407821229051	0.8846024145140622
69	D2869_15_181_pred.png	0.9944000222884684	0.6656346749226006	0.8352941176470589
70	D2869_15_301_pred.png	0.978194400365362	0.5860215053763441	0.5403234330409048
71	D2930_16_136_pred.png	0.993364746610251	0.6637706342311034	0.903439016833626
72	D2930_16_144_pred.png	0.9953036944270508	0.7351351351351352	0.902476278639204
73	D2930_16_149_pred.png	0.9961409929980904	0.6289752650176679	0.9100422620245522
74	D2930_16_154_pred.png	0.9931903369507624	0.5974025974025974	0.9166171305052688
75	D2930_16_159_pred.png	0.9921885004482008	0.3440860215053763	0.5335383038688188
76	D2930_16_185_pred.png	0.985020025860166	0.5876543209876544	0.7722585587178128
77	D2930_16_217_pred.png	0.9953112440832366	0.6476096599310005	0.966514143094842
78	D2930_16_228_pred.png	0.9930606939306068	0.7992073976221928	0.922279599560038
79	D2966_14_064_pred.png	0.9888709491408142	0.5410544511668107	0.9090353157009632
80	D2966_14_69_pred.png	0.988573981871569	0.5016077170418006	0.8601032307398203
81	D2966_14_74_pred.png	0.986559621518942	0.6864988558352403	0.8876165920982786
82	D3024_14_118_pred.png	0.9947514814366912	0.7316582914572864	0.9518839942875976
83	D3024_14_128_pred.png	0.991677308556079	0.7656329435688867	0.977351464730975
84	D3024_14_133_pred.png	0.988125	0.4817073170731707	0.9492118351175926
85	D3024_14_138_pred.png	0.9850835679626192	0.6809881847475833	0.962587236491834
86	D3024_14_143_pred.png	0.986664932023678	0.8221649484536082	0.9768269700565366
87	D3024_14_148_pred.png	0.9929007907979872	0.7571669477234402	0.9684176538251972
88	D3024_14_153_pred.png	0.9929782417887004	0.7156186612576065	0.966907962771458
89	D3024_14_158_pred.png	0.9937016935446248	0.7623666343355965	0.921136404588864
90	D3024_14_163_pred.png	0.9909272154641856	0.463855421686747	0.6108025282512929
91	D3254_17_114_pred.png	0.9885034489653104	0.4719626168224299	0.7552320291173794
92	D3254_17_119_pred.png	0.99154554953928	0.6108786610878661	0.863980530016225
93	D3254_17_124_pred.png	0.9910262834236778	0.7219251336898396	0.8109728676360366
94	D3254_17_129_pred.png	0.990840544506857	0.5245901639344263	0.811176702085793
95	D3254_17_134_pred.png	0.9909664002079678	0.2978723404255319	0.6340086684809999
96	D3254_17_144_pred.png	0.9797244094488188	0.4837758112094395	0.7285032414333547
97	D3254_17_149_pred.png	0.9888292470622372	0.4734513274336283	0.6446646341463415
98	D3254_17_159_pred.png	0.992989028632593	0.5366403607666291	0.9370453975420115
99	D3254_17_164_pred.png	0.9933806831908006	0.656891495601173	0.9543529411764706
100	D3291_16_080_pred.png	0.8389335183751901	0.639018691588785	0.7335005923757754
101	D3291_16_85_pred.png	0.9035385845661736	0.6887661141804788	0.7697101900903708
102	D3291_16_90_pred.png	0.9773926704140996	0.673202614379085	0.8585745140388769
103	D3481_16_111_pred.png	0.9829742751751236	0.6554054054054054	0.8662708293430378
104	D3481_16_116_pred.png	0.9799811057627424	0.6431718061674009	0.8386720701715428
105	D3481_16_121_pred.png	0.9847723933017908	0.7547826086956522	0.9367391356341632
106	D3481_16_126_pred.png	0.9898334068106824	0.6201696512723845	0.9263276341699748
107	D3481_16_91_pred.png	0.982195584706045	0.6296774193548387	0.8045240339302545
108	D3576_16_441_pred.png	0.9902563507713722	0.5814788226848528	0.9115322018135318
109	D3628_16_070_pred.png	0.983478692476778	0.5595238095238095	0.796044499381953
110	D3628_16_119_pred.png	0.9908785405664906	0.7893401015228426	0.8992152568665024
111	D3628_16_126_pred.png	0.9730540526062036	0.8259608411892676	0.9036394834281586
112	D3743_14_095_pred.png	0.9898543493240192	0.5900537634408602	0.9500187496651844
113	D3743_14_100_pred.png	0.9888004943230092	0.6607669616519174	0.9648979056733638
114	D3743_14_110_pred.png	0.9916279896071596	0.7747945205479452	0.9746647736236
115	D3743_14_115_pred.png	0.9939951450108598	0.7888127853881278	0.9777806033249626
116	D3743_14_125_pred.png	0.9929794520547944	0.7564505978602895	0.9748041710322806
117	D3743_14_130_pred.png	0.9930100576286784	0.7343316694398225	0.9763676963155936
118	D3743_14_140_pred.png	0.9800347222222222	0.8006103763987793	0.933298070766404
119	D3743_14_150_pred.png	0.9931555488403716	0.5378346915017462	0.9164948453608248
120	D3743_14_155_pred.png	0.9951966376463524	0.6958211856171039	0.7327757865392274
121	D3743_14_170_pred.png	0.9931833836068688	0.6609442060085837	0.9250931767801028
122	D3743_14_175_pred.png	0.9920961022655936	0.7004081632653061	0.8821986454214462
123	D3743_14_1_pred.png	0.9913875598086124	0.7266982622432859	0.679187975969806
124	D3743_14_210_pred.png	0.991519415357766	0.5221932114882507	0.8760602856932117
125	D4137_16_254_pred.png	0.9598539737287092	0.6662958843159066	0.1449144914491449
126	D4149_14_013_pred.png	0.9922359313873006	0.8151093439363817	0.8808192066087256
127	D4149_14_027_pred.png	0.994203732631752	0.8047882136279927	0.9196334685293676
128	D4149_14_032_pred.png	0.9940922947545464	0.874051593323217	0.9174981384959048
129	D4149_14_037_pred.png	0.9946766561514196	0.7749510763209393	0.9076502732240436
130	D4149_14_042_pred.png	0.9950180199279204	0.8133174791914387	0.8901042991605189
131	D4149_14_046_pred.png	0.9952649625369642	0.7926023778071334	0.8871589772889588
132	D4149_14_056_pred.png	0.9947104247104248	0.6526548672566371	0.90868204065435
133	D4149_14_061_pred.png	0.9925854365414803	0.7541954590325765	0.941789748045178
134	D4149_14_106_pred.png	0.9877205892962788	0.7135036496350365	0.8881578947368421
135	D4149_14_116_pred.png	0.9850788688361518	0.4549763033175355	0.8051016942756877
136	D4149_14_121_pred.png	0.9925892593477986	0.7826855123674912	0.9269971170836044
137	D4149_14_71_pred.png	0.9802528375011534	0.6297229219143576	0.9001215748620592
138	D4304_14_147_pred.png	0.9832563031024272	0.7305151915455746	0.3808793456032719
139	D4304_14_170_pred.png	0.98965172262865	0.684654300168634	0.5291632316570486
140	D4304_14_175_pred.png	0.9798031373216464	0.737511353315168	0.8224795338889299
141	D4304_14_185_pred.png	0.9928601701822448	0.7438370846730975	0.8367431573126901
142	D4304_14_195_pred.png	0.9394750509368384	0.6181061394380853	0.8376241779767735
143	D4332_16_254_pred.png	0.9911216197172072	0.6247086247086248	0.5574738348689507
144	D4332_16_264_pred.png	0.9930143621993712	0.7208333333333333	0.8499961753231852
145	D4378_15_101_pred.png	0.9802230073876932	0.7310087173100872	0.9630068251940038
146	D4378_15_238_pred.png	0.9833868701064044	0.6171916711158569	0.7246812890965239
147	D4423_16_187_pred.png	0.9824009366653252	0.6617548559946417	0.9732707529533432
148	D4423_16_190_pred.png	0.963692252862298	0.6728826728826729	0.9578425059656832
149	D4423_16_192_pred.png	0.9677240997995716	0.6038732394366197	0.9549021461662096
150	D4423_16_202_pred.png	0.9636455867433208	0.681214421252372	0.9744110156001272
151	D4423_16_207_pred.png	0.9587661989932528	0.638676844783715	0.9663088392837622
152	D4423_16_212_pred.png	0.9637767866855216	0.6628959276018099	0.9468435143365148
153	D4423_16_284_pred.png	0.9895871318017908	0.8867924528301887	0.958334424512243
154	D4423_16_295_pred.png	0.9937124262313164	0.8261455525606469	0.9718872804218588
155	D4423_16_305_pred.png	0.990096402043934	0.8020565552699229	0.9716299241055296
156	D4423_16_310_pred.png	0.9903887826641172	0.8150873965041399	0.9409325802187236
157	D4423_16_316_pred.png	0.9920054819552308	0.7880724174653887	0.9352911896465904
158	D4423_16_327_pred.png	0.9877426820383148	0.7922077922077922	0.940622737146995
159	D4423_16_341_pred.png	0.991538955675874	0.7911111111111111	0.9533770491803278
160	D4423_16_367_pred.png	0.9859044482346252	0.66738894907909	0.8932664756446992
161	D4423_16_417_pred.png	0.98918166905459	0.7133396404919584	0.8619870891147882
162	D4423_16_432_pred.png	0.9909040962090226	0.8119148936170213	0.9762124711316396
163	D4423_16_444_pred.png	0.9879998843362344	0.7330508474576272	0.9554976624674352
164	D4423_16_482_pred.png	0.9896130688224146	0.6946107784431138	0.9584741528785964
165	D4567_14_117_pred.png	0.9906365493381823	0.5899441340782123	0.8330355061766762
166	D4567_14_97_pred.png	0.970398593200469	0.76374156219865	0.9278452275194946
167	D606_16_100_pred.png	0.9879722654591764	0.6336633663366337	0.9097168377632354
168	D606_16_115_pred.png	0.9847883597883598	0.5201238390092879	0.9666409027670428
169	D606_16_95_pred.png	0.9906694758567312	0.5444444444444444	0.9332332058984162
170	D608_15_114_pred.png	0.9947820841502036	0.6233766233766234	0.9244651886425516
171	D608_15_119_pred.png	0.9932304359599242	0.562992125984252	0.8431042767900048
172	D608_15_124_pred.png	0.994132154094736	0.5219123505976095	0.8836344314558979
173	D608_15_129_pred.png	0.9890850623048144	0.6241610738255033	0.7808512460392224
174	D608_15_139_pred.png	0.9913974068738424	0.4085106382978723	0.9322606001757064
175	D608_15_144_pred.png	0.9943218371514084	0.6161137440758294	0.8175448430493274
176	D608_15_149_pred.png	0.9927589773902764	0.5844748858447488	0.7220530665506742
177	D608_15_154_pred.png	0.9907213056868784	0.6228893058161351	0.6899334274762962
178	D608_15_164_pred.png	0.992781440373863	0.590990990990991	0.8099622641509434
179	D608_15_335_pred.png	0.9830260251608566	0.5761589403973509	0.0349434737923946
180	D661_14_103_pred.png	0.9963131692654518	0.6763990267639902	0.9529517530716212
181	D661_14_111_pred.png	0.9946659434047554	0.6431718061674009	0.9525495310850258
182	D661_14_121_pred.png	0.9941639735182456	0.6582506762849414	0.930768536893379
183	D661_14_126_pred.png	0.990567180712048	0.5643994211287988	0.9368671958713288
184	D661_14_141_pred.png	0.9923703983058224	0.6285085305448541	0.9488396799575048
185	D661_14_146_pred.png	0.99556162512803	0.6463768115942029	0.9577894712863618
186	D661_14_151_pred.png	0.9940729234793984	0.7137254901960784	0.9418525321437944
187	D661_14_156_pred.png	0.9954073086828882	0.6389413988657845	0.9447926135004544
188	D661_14_161_pred.png	0.9944130500904478	0.587088915956151	0.9146134143300768
189	D661_14_166_pred.png	0.9940040602426704	0.6842568161829375	0.9093954190550326
190	D661_14_171_pred.png	0.9962924642179686	0.5507246376811594	0.8957994251480417
191	D661_14_176_pred.png	0.9971979685271822	0.547112462006079	0.8862508514157829
192	D661_14_181_pred.png	0.9961625551185794	0.5971731448763251	0.9468606043019332
193	D661_14_186_pred.png	0.9957936262743886	0.6548672566371682	0.8574810219573913
194	D661_14_191_pred.png	0.9958907307961709	0.6565517241379311	0.9251821725131334
195	D661_14_196_pred.png	0.9950184420508148	0.6466287571080422	0.9422542193865454
196	D6859_13_245_pred.png	0.961101672180989	0.6847599164926931	0.8547922665569725
197	D6859_13_265_pred.png	0.9867156920887202	0.6143410852713178	0.246031746031746
198	D761_15_145_pred.png	0.9922153369481024	0.6136458769359565	0.9223349528436696
199	D761_15_49_pred.png	0.983764679895446	0.6045380875202593	0.9029256946994736
200	D761_15_61_pred.png	0.9917035229525698	0.6691616766467066	0.9477478691506924
201	D761_15_71_pred.png	0.9921873796132212	0.6591500433651344	0.9314017134697764
202	D770_14_136_pred.png	0.993813521873619	0.7328881469115192	0.8150785788867768
203	D770_14_196_pred.png	0.9878500195967426	0.5422023476802683	0.9558859229193168
204	D770_14_242_pred.png	0.9933182225999906	0.6001955034213099	0.94112701161989
