# Supplementary material for: Deep learning model DeepNeo predicts neointimal tissue characterization using optical coherence tomography
Source: Commun Med (Lond). 2025 Apr 17;5:124. doi: 10.1038/s43856-025-00835-5 (PMC12006410; doi:10.1038/s43856-025-00835-5)
Supplement: Supplementary file 5 — Supplemental data 2 [file 43856_2025_835_MOESM5_ESM.csv]

image	quadrant_number	label_gt	label_doc_a	label_doc_b	prediction	confidence_adjusted	confidence_unadjusted
D3620_13_066_1.png	1	1	1	1	3.0	0.809237693	0.9998763590674677
D3620_13_066_2.png	2	3	3	3	0.0	0.515480132595	0.9649407129123819
D3620_13_066_3.png	3	2	1	1	3.0	0.787743209	0.9972247256439176
D3620_13_066_4.png	4	1	3	1	1.0	0.651885898	0.9768064212986682
D3620_13_091_1.png	1	1	1	1	1.0	0.933418792	0.9942209855772074
D3620_13_091_2.png	2	1	1	1	1.0	0.848383748	0.9966562006071952
D3620_13_091_3.png	3	1	1	1	1.0	0.962587913	0.9965440215683558
D3620_13_091_4.png	4	1	3	3	1.0	0.6933805900000001	0.9827254612170292
D3620_13_095_1.png	1	1	1	1	1.0	0.953514692	0.9998125721024308
D3620_13_095_2.png	2	1	1	1	1.0	0.97059622	0.9998068949483998
D3620_13_095_3.png	3	1	1	1	1.0	0.9550345750000002	0.9991407044585618
D3620_13_095_4.png	4	1	1	1	1.0	0.980915616	0.9999853459648671
D3620_13_097_1.png	1	1	1	1	1.0	0.963604412	0.9999090122958129
D3620_13_097_2.png	2	1	1	1	1.0	0.931640246	0.9941958319574378
D3620_13_097_3.png	3	1	1	1	1.0	0.934320605	0.9999424837000433
D3620_13_097_4.png	4	1	1	1	1.0	0.956600297	0.9959913593502645
D3620_13_102_1.png	1	1	1	1	1.0	0.960342469	0.9982867703534366
D3620_13_102_2.png	2	1	1	1	1.0	0.937511463	0.9933348525283309
D3620_13_102_3.png	3	1	1	1	1.0	0.916282344	0.9924864538020578
D3620_13_102_4.png	4	1	1	1	1.0	0.963423497	0.9997987836449738
D3387_16_017_1.png	1	1	1	1	1.0	0.8997523199999999	0.9988854964422009
D3387_16_017_2.png	2	1	1	1	1.0	0.710914702	0.8716437184800436
D3387_16_017_3.png	3	1	3	1	1.0	0.8508488850000001	0.9992425037849253
D3387_16_017_4.png	4	1	1	1	1.0	0.92350823	0.9998942166026439
D3387_16_026_1.png	1	2	2	2	2.0	0.8594128879999999	0.9953132510941465
D3387_16_026_2.png	2	2	2	2	3.0	0.72010267	0.8819421076321949
D3387_16_026_3.png	3	2	2	2	3.0	0.580158916	0.7601906240144635
D3387_16_026_4.png	4	2	2	2	2.0	0.7033861360000001	0.9280245328696483
D3387_16_028_1.png	1	3	2	2	2.0	0.8360560100000001	0.9851256621464218
D3387_16_028_2.png	2	3	3	2	3.0	0.472834184	0.8454783190913621
D3387_16_028_3.png	3	3	2	2	3.0	0.554617318	0.522628843445922
D3387_16_028_4.png	4	3	2	2	2.0	0.637256814	0.8305771705651874
D3387_16_032_1.png	1	2	2	2	2.0	0.499284328	0.7270744253043353
D3387_16_032_2.png	2	3	3	2	3.0	0.8028721799999999	0.9995518531601543
D3387_16_032_3.png	3	3	2	2	3.0	0.5172140259999999	0.5967196319634174
D3387_16_032_4.png	4	3	2	2	2.0	0.8415111410000001	0.9812765659333035
D3387_16_036_1.png	1	2	3	2	1.0	0.481521192	0.5436042019587802
D3387_16_036_2.png	2	3	3	3	3.0	0.957183582	0.9974169343036688
D3387_16_036_3.png	3	3	2	3	3.0	0.975778832	0.9998274336236728
D3387_16_036_4.png	4	2	2	1	3.0	0.4625831609999999	0.7150012484588837
D3387_16_041_1.png	1	2	2	2	2.0	0.4099219129999999	0.864026764724149
D3387_16_041_2.png	2	3	3	2	3.0	0.587962572	0.4519299493155992
D3387_16_041_3.png	3	3	2	2	3.0	0.797709402	0.9088107156363521
D3387_16_041_4.png	4	3	2	3	1.0	0.440639238	0.7708049805192407
D3387_16_046_1.png	1	2	2	1	2.0	0.50602545	0.6971214946982186
D3387_16_046_2.png	2	3	2	2	2.0	0.671979985	0.7953490639886496
D3387_16_046_3.png	3	3	3	2	3.0	0.7845492949999999	0.9729728374413177
D3387_16_046_4.png	4	2	2	1	1.0	0.443610658	0.36990550234480307
D3387_16_051_1.png	1	2	2	1	2.0	0.6561177880000001	0.9607160455588427
D3387_16_051_2.png	2	3	3	3	2.0	0.6754502099999999	0.9789108762600268
D3387_16_051_3.png	3	3	1	1	3.0	0.379534354	0.4852570483609732
D3387_16_051_4.png	4	2	2	1	1.0	0.5177517349999999	0.9506805780555833
D3387_16_268_1.png	1	1	2	1	1.0	0.8855266570000001	0.9979728547570369
D3387_16_268_2.png	2	1	1	1	1.0	0.53815558	0.6317338299088773
D3387_16_268_3.png	3	3	3	3	3.0	0.945194591	0.9998393502025449
D3387_16_268_4.png	4	1	1	1	1.0	0.963334817	0.9997240727490744
D3387_16_271_1.png	1	1	1	1	1.0	0.847821682	0.9527376167444558
D3387_16_271_2.png	2	1	1	1	1.0	0.6442876780000001	0.7264911534982842
D3387_16_271_3.png	3	3	3	3	3.0	0.865466853	0.9678791809444713
D3387_16_271_4.png	4	1	1	1	1.0	0.921535894	0.9998361091113578
D3387_16_297_1.png	1	1	1	1	1.0	0.6769780950000001	0.8422325532684083
D3387_16_297_2.png	2	1	1	1	1.0	0.91456635	0.9988155708816877
D3387_16_297_3.png	3	1	1	1	1.0	0.981684991	0.9998438963060451
D3387_16_297_4.png	4	1	1	1	1.0	0.55653546	0.44610351225542827
D4307_12_008_1.png	1	1	1	0	1.0	0.912524257	0.9930884920262689
D4307_12_008_2.png	2	1	1	0	1.0	0.992484932	0.9999826938536939
D4307_12_008_3.png	3	1	1	1	1.0	0.673362826	0.8265405308388344
D4307_12_008_4.png	4	1	1	1	1.0	0.6042985919999999	0.9028333191089798
D4307_12_012_1.png	1	1	1	1	3.0	0.510643828	0.8918140148023422
D4307_12_012_2.png	2	1	1	1	1.0	0.8993132860000002	0.9981520741977202
D4307_12_012_3.png	3	3	1	1	2.0	0.6451080570000001	0.6280720418545749
D4307_12_012_4.png	4	3	2	1	3.0	0.6969545119999999	0.9528293878371074
D4307_12_019_1.png	1	1	1	1	3.0	0.566824919	0.5036640125837428
D4307_12_019_2.png	2	2	2	2	3.0	0.46909195	0.5513615126022784
D4307_12_019_3.png	3	3	2	2	3.0	0.90956051	0.9945867437438176
D4307_12_019_4.png	4	3	2	2	2.0	0.468581508	0.5080144321620399
D4307_12_026_1.png	1	1	1	1	1.0	0.567560627	0.7363038378283192
D4307_12_026_2.png	2	1	1	1	1.0	0.90027361	0.9982337901606079
D4307_12_026_3.png	3	3	1	1	3.0	0.808390635	0.8295582367868943
D4307_12_026_4.png	4	3	1	1	3.0	0.535264201	0.7108354409201041
D4307_12_031_1.png	1	1	1	1	1.0	0.760457582	0.8068631859058781
D4307_12_031_2.png	2	2	1	1	1.0	0.865844776	0.9939133005834806
D4307_12_031_3.png	3	3	1	1	3.0	0.676336439	0.9492967908573399
D4307_12_031_4.png	4	3	1	1	3.0	0.508228748	0.6491377142744776
D4438_16_180_1.png	1	1	1	1	1.0	0.912690436	0.9885443461227624
D4438_16_180_2.png	2	1	1	1	1.0	0.968810229	0.9999520084613458
D4438_16_180_3.png	3	1	1	1	1.0	0.982403052	0.9998614314957255
D4438_16_180_4.png	4	1	1	1	1.0	0.924786176	0.9929386339692778
D4438_16_257_1.png	1	1	1	0	1.0	0.90144668	0.999657159327693
D4438_16_257_2.png	2	0	0	0	0.0	0.635646103	0.9488754778354491
D4438_16_257_3.png	3	0	0	0	0.0	0.735167484	0.9315805233241503
D4438_16_257_4.png	4	1	1	1	1.0	0.696361512	0.8056094055719201
D3765_15_180_1.png	1	1	1	1	1.0	0.941006887	0.9979428246249311
D3765_15_180_2.png	2	1	1	1	1.0	0.992373594	0.9999999469371115
D3765_15_180_3.png	3	1	1	1	1.0	0.995986622	0.9999893311869749
D3765_15_180_4.png	4	1	1	1	1.0	0.910975402	0.9817548201894835
D3765_15_241_1.png	1	2	2	2	2.0	0.97674294	0.9999007334373314
D3765_15_241_2.png	2	2	2	1	2.0	0.5005733631	0.9095510911857276
D3765_15_241_3.png	3	2	2	2	2.0	0.47418762	0.49010652260221016
D3765_15_241_4.png	4	2	2	1	2.0	0.652504668	0.8199577104611789
D3765_15_245_1.png	1	2	2	2	2.0	0.861359148	0.9976813239986188
D3765_15_245_2.png	2	2	1	2	2.0	0.595200866	0.619298642133311
D3765_15_245_3.png	3	2	2	2	2.0	0.521250197	0.8416373437201388
D3765_15_245_4.png	4	2	2	2	2.0	0.335712929	0.36516640404552037
D3765_15_249_1.png	1	2	2	2	2.0	0.872229675	0.9940548093315684
D3765_15_249_2.png	2	2	1	1	2.0	0.810439012	0.9416733650471325
D3765_15_249_3.png	3	2	2	2	2.0	0.5715814189999999	0.5855079399645761
D3765_15_249_4.png	4	2	2	2	2.0	0.7005418499999999	0.9855960745595702
D3765_15_251_1.png	1	2	2	2	2.0	0.682980354	0.7036409020134129
D3765_15_251_2.png	2	2	2	2	2.0	0.7387687780000001	0.9134522806154104
D3765_15_251_3.png	3	2	2	2	2.0	0.573759187	0.5008759877707915
D3765_15_251_4.png	4	2	2	2	2.0	0.599901176	0.8071625000077197
D3765_15_255_1.png	1	2	2	2	2.0	0.6062635700000001	0.8369008021928811
D3765_15_255_2.png	2	2	2	2	2.0	0.517355868	0.5313195039071936
D3765_15_255_3.png	3	2	2	2	2.0	0.593568681	0.8626446947239351
D3765_15_255_4.png	4	2	2	2	1.0	0.524974446	0.7232782154807478
D3765_15_259_1.png	1	2	2	2	2.0	0.8489543019999999	0.9732168036804923
D3765_15_259_2.png	2	2	2	2	1.0	0.85734894	0.9904158849040962
D3765_15_259_3.png	3	2	2	2	2.0	0.533755294	0.6609005387345384
D3765_15_259_4.png	4	2	1	1	1.0	0.615972895	0.8077110616781099
D4445_13_093_1.png	1	2	1	1	2.0	0.742794642	0.9980442961743958
D4445_13_093_2.png	2	1	1	1	1.0	0.787471739	0.8857586054630884
D4445_13_093_3.png	3	2	2	2	2.0	0.46952226	0.6112402896999537
D4445_13_093_4.png	4	2	2	2	1.0	0.36293434	0.5609515861239408
D4445_13_097_1.png	1	2	2	2	2.0	0.76716679	0.7951820948233215
D4445_13_097_2.png	2	2	2	2	1.0	0.47714969	0.5603984597534655
D4445_13_097_3.png	3	2	1	1	1.0	0.56338417	0.7593986687033655
D4445_13_097_4.png	4	2	1	1	2.0	0.6072899279999999	0.5762238284067964
D4445_13_101_1.png	1	2	2	2	2.0	0.943725542	0.9992169312099164
D4445_13_101_2.png	2	2	2	1	1.0	0.678392243	0.7717084291684598
D4445_13_101_3.png	3	1	1	1	1.0	0.94965156	0.9994826030841536
D4445_13_101_4.png	4	1	1	1	2.0	0.8100907449999999	0.9967962914417006
D4445_13_105_1.png	1	2	2	2	2.0	0.978168571	0.9997145415482339
D4445_13_105_2.png	2	2	1	1	1.0	0.8599176350000001	0.8563061555886926
D4445_13_105_3.png	3	1	1	1	1.0	0.980151762	0.9999836680417462
D4445_13_105_4.png	4	1	3	3	2.0	0.516127611	0.6282056892276454
D3636_12_019_1.png	1	1	1	1	1.0	0.962259212	0.9999621159911669
D3636_12_019_2.png	2	1	1	1	1.0	0.877828624	0.9795803313614299
D3636_12_019_3.png	3	1	1	1	1.0	0.968501565	0.9990415250405937
D3636_12_019_4.png	4	1	1	1	1.0	0.993710984	0.9999850897471846
D3636_12_051_1.png	1	1	1	1	1.0	0.7040552840000001	0.9261427724592198
D3636_12_051_2.png	2	1	1	1	1.0	0.737135235	0.608695277009969
D3636_12_051_3.png	3	1	1	1	2.0	0.6237585019999999	0.5712508599626531
D3636_12_051_4.png	4	1	1	1	2.0	0.556862915	0.819292272592671
D3636_12_103_1.png	1	1	1	1	1.0	0.945175061	0.9964852192948823
D3636_12_103_2.png	2	1	1	1	1.0	0.96876395	0.9994810342472067
D3636_12_103_3.png	3	1	1	1	1.0	0.887946376	0.9970080033380261
D3636_12_103_4.png	4	1	1	1	1.0	0.96044709	0.9968394403627744
D3636_12_112_1.png	1	1	1	1	1.0	0.894445752	0.9961128958281742
D3636_12_112_2.png	2	1	1	1	1.0	0.947625604	0.9976952303937747
D3636_12_112_3.png	3	0	1	1	1.0	0.677548681	0.9979486075924902
D3636_12_112_4.png	4	1	1	1	1.0	0.9640576200000002	0.9991748347118635
D3636_12_157_1.png	1	1	1	1	1.0	0.963588155	0.998190723075052
D3636_12_157_2.png	2	0	0	0	1.0	0.5524379568	0.9017167692139195
D3636_12_157_3.png	3	1	1	1	1.0	0.940251858	0.9988579948496145
D3636_12_157_4.png	4	1	1	1	1.0	0.935304393	0.9988150911175666
D3239_16_242_1.png	1	0	0	0	0.0	0.74929504	0.8747554155920322
D3239_16_242_2.png	2	1	1	1	1.0	0.998999724	0.9999999555814787
D3239_16_242_3.png	3	1	1	1	1.0	0.708096808	0.700421446697147
D3239_16_242_4.png	4	1	1	0	1.0	0.946292321	0.9995479125817565
D3239_16_259_1.png	1	1	1	0	1.0	0.883305322	0.9882873854115848
D3239_16_259_2.png	2	2	2	2	2.0	0.915089764	0.9843542849352851
D3239_16_259_3.png	3	2	2	2	2.0	0.4928694809999999	0.5159221194773134
D3239_16_259_4.png	4	1	1	1	1.0	0.866249887	0.9973337728418561
D3239_16_268_1.png	1	1	1	1	1.0	0.76905954	0.9880521167708658
D3239_16_268_2.png	2	2	2	1	2.0	0.762813272	0.9220500039173962
D3239_16_268_3.png	3	2	2	2	3.0	0.403400496	0.5749319020457678
D3239_16_268_4.png	4	2	1	1	2.0	0.7706066039999999	0.9474921293122247
D3239_16_275_1.png	1	2	1	1	2.0	0.850343165	0.9957211101437297
D3239_16_275_2.png	2	2	2	1	2.0	0.702956123	0.843508267049289
D3239_16_275_3.png	3	2	2	2	2.0	0.5703154890000001	0.672537970979462
D3239_16_275_4.png	4	2	1	1	2.0	0.8593719030000001	0.9438272396446581
D3239_16_282_1.png	1	2	1	1	2.0	0.7230747550000001	0.9003233685845936
D3239_16_282_2.png	2	3	1	1	2.0	0.684957331	0.822523311881654
D3239_16_282_3.png	3	2	1	1	1.0	0.476381619	0.6779061714922446
D3239_16_282_4.png	4	2	2	1	3.0	0.4363248700000001	0.6492791023007658
D3239_16_289_1.png	1	3	1	1	3.0	0.592946855	0.8224246389508764
D3239_16_289_2.png	2	3	1	1	2.0	0.557316643	0.8078612820030442
D3239_16_289_3.png	3	2	1	1	2.0	0.525742692	0.7387987949640792
D3239_16_289_4.png	4	2	1	1	1.0	0.349735614	0.5645276197677986
D3239_16_291_1.png	1	3	1	1	3.0	0.4422335029999999	0.5322691952989634
D3239_16_291_2.png	2	3	1	1	2.0	0.447166568	0.49651864054101225
D3239_16_291_3.png	3	3	1	1	2.0	0.812612092	0.9728062022384825
D3239_16_291_4.png	4	3	1	1	2.0	0.41999852	0.7611923664520065
D3239_16_297_1.png	1	3	1	1	2.0	0.5205369519999999	0.8580057685069572
D3239_16_297_2.png	2	3	1	1	1.0	0.734383718	0.9298689165444389
D3239_16_297_3.png	3	3	1	1	1.0	0.5294813340000002	0.8123228164937745
D3239_16_297_4.png	4	3	2	1	3.0	0.630161454	0.9112522527979039
D3239_16_332_1.png	1	2	1	1	3.0	0.522775694	0.7668385479907395
D3239_16_332_2.png	2	2	1	1	3.0	0.600675592	0.6554636322670933
D3239_16_332_3.png	3	2	1	1	2.0	0.361146152	0.37706846056484633
D3239_16_332_4.png	4	2	1	1	2.0	0.699300769	0.959520367117337
D682_14_080_1.png	1	3	3	1	3.0	0.98226765	0.9998917356781404
D682_14_080_2.png	2	1	3	1	1.0	0.581675626	0.8821079317747356
D682_14_080_3.png	3	1	3	1	1.0	0.8393269200000001	0.976119689577339
D682_14_080_4.png	4	3	3	3	3.0	0.8729386699999999	0.9950940158157033
D682_14_086_1.png	1	3	3	2	3.0	0.964481246	0.9983415125389316
D682_14_086_2.png	2	1	1	1	3.0	0.778882685	0.9782975897677082
D682_14_086_3.png	3	1	1	1	3.0	0.564209909	0.8138954796990656
D682_14_086_4.png	4	3	1	1	3.0	0.855222204	0.9889982014493667
D682_14_096_1.png	1	1	1	1	3.0	0.5725376769999999	0.6957618251703779
D682_14_096_2.png	2	3	2	1	3.0	0.944502576	0.9977859904232912
D682_14_096_3.png	3	1	1	1	1.0	0.627781656	0.6954113511711363
D682_14_096_4.png	4	1	1	1	3.0	0.4890598739999999	0.7784653477851317
D682_14_101_1.png	1	1	1	1	3.0	0.626152194	0.8210766799827696
D682_14_101_2.png	2	3	2	3	3.0	0.98993966	0.9999663365336431
D682_14_101_3.png	3	1	1	1	3.0	0.487677239	0.8969412410834886
D682_14_101_4.png	4	1	1	0	3.0	0.5684200240000001	0.8867860317681442
D682_14_107_1.png	1	1	2	2	3.0	0.89447435	0.986015171297424
D682_14_107_2.png	2	3	3	3	3.0	0.978997014	0.999727231523744
D682_14_107_3.png	3	3	3	3	3.0	0.934081442	0.9944142337078623
D682_14_107_4.png	4	1	1	1	3.0	0.66178274	0.6416742446590734
D682_14_113_1.png	1	3	3	3	3.0	0.8668047380000001	0.984394948442264
D682_14_113_2.png	2	3	3	3	3.0	0.973395802	0.9995307405023965
D682_14_113_3.png	3	3	3	3	3.0	0.9209315619999998	0.9953370642839017
D682_14_113_4.png	4	3	3	3	3.0	0.908008285	0.9937859681893255
D682_14_120_1.png	1	2	2	2	3.0	0.568262916	0.5052548091874645
D682_14_120_2.png	2	2	2	2	3.0	0.798745338	0.8626482955488456
D682_14_120_3.png	3	1	1	1	3.0	0.513404176	0.6037052254105029
D682_14_120_4.png	4	1	0	0	1.0	0.537819525	0.558935444331048
D682_14_123_1.png	1	2	2	2	2.0	0.699341961	0.9489467913716206
D682_14_123_2.png	2	2	2	2	2.0	0.513635795	0.8401321355034073
D682_14_123_3.png	3	1	1	1	1.0	0.445798623	0.7094322425462707
D682_14_123_4.png	4	0	0	0	1.0	0.728524265	0.9992890895478114
D682_14_176_1.png	1	3	3	3	3.0	0.8486018380000001	0.9733618990589373
D682_14_176_2.png	2	3	3	3	3.0	0.976793184	0.9996687994446686
D682_14_176_3.png	3	3	3	3	3.0	0.7125765510000001	0.9168007076960082
D682_14_176_4.png	4	3	3	3	3.0	0.664262071	0.8462889696513212
D682_14_200_1.png	1	0	0	0	0.0	0.912851756	0.9999199371911668
D682_14_200_2.png	2	0	0	0	0.0	0.802995982	0.9969249361865483
D682_14_200_3.png	3	0	0	0	0.0	0.93255208	0.9992409563583401
D682_14_200_4.png	4	0	0	0	0.0	0.955360494	0.9981048076418212
D682_14_230_1.png	1	1	1	1	1.0	0.963125173	0.9998932992374869
D682_14_230_2.png	2	3	2	1	3.0	0.8564792969999999	0.9935625083026891
D682_14_230_3.png	3	3	3	3	3.0	0.8707713180000001	0.9918460333810777
D682_14_230_4.png	4	3	3	3	3.0	0.86604572	0.9796278137511054
D682_14_240_1.png	1	1	1	1	1.0	0.97830439	0.9999380372284755
D682_14_240_2.png	2	3	3	3	3.0	0.936939822	0.9961231308212986
D682_14_240_3.png	3	3	3	3	3.0	0.7449171029999999	0.8633182092332122
D682_14_240_4.png	4	1	1	1	3.0	0.5931631559999999	0.8399553112260758
D682_14_257_1.png	1	1	1	0	1.0	0.552618583	0.561393491834076
D682_14_257_2.png	2	3	3	3	3.0	0.983619818	0.9999097771390589
D682_14_257_3.png	3	3	3	3	3.0	0.898023147	0.9939663773146716
D682_14_257_4.png	4	1	1	0	1.0	0.380653891	0.6436816827356103
D3195_16_173_1.png	1	2	1	1	2.0	0.323372328	0.4774826077343234
D3195_16_173_2.png	2	3	2	3	3.0	0.457899039	0.5206743072839362
D3195_16_173_3.png	3	1	1	1	1.0	0.988501295	0.9999897351457863
D3195_16_173_4.png	4	2	1	1	1.0	0.459234341	0.5849563264616527
D3195_16_186_1.png	1	2	1	1	1.0	0.760912692	0.9019114495791563
D3195_16_186_2.png	2	1	1	1	1.0	0.98382052	0.9996139582760826
D3195_16_186_3.png	3	1	1	1	1.0	0.983712161	0.9998241385537104
D3195_16_186_4.png	4	1	1	1	1.0	0.933081814	0.9991574375959067
D3195_16_193_1.png	1	3	3	3	1.0	0.6315652039999999	0.8020773739815078
D3195_16_193_2.png	2	3	1	3	3.0	0.562338665	0.7106095104142444
D3195_16_193_3.png	3	1	1	1	1.0	0.963499599	0.9994725618356562
D3195_16_193_4.png	4	1	1	1	1.0	0.8951880429999999	0.9883789920983338
D3195_16_198_1.png	1	3	3	3	1.0	0.6668034110000001	0.6103387797578392
D3195_16_198_2.png	2	3	1	1	1.0	0.631014118	0.8266959979487111
D3195_16_198_3.png	3	1	1	1	1.0	0.814741758	0.9842769955573326
D3195_16_198_4.png	4	1	1	1	1.0	0.822586692	0.9650144990379778
D3195_16_201_1.png	1	3	3	3	1.0	0.6055553899999999	0.9665672337676621
D3195_16_201_2.png	2	3	3	1	3.0	0.426295185	0.746611236392868
D3195_16_201_3.png	3	1	1	1	1.0	0.84623408	0.9966771548599738
D3195_16_201_4.png	4	1	1	1	1.0	0.973002395	0.999961659275416
D3195_16_206_1.png	1	3	3	3	3.0	0.761738806	0.9672650380972188
D3195_16_206_2.png	2	3	1	1	1.0	0.397400228	0.4615794917306894
D3195_16_206_3.png	3	1	1	1	1.0	0.84492479	0.9683849690118908
D3195_16_206_4.png	4	1	1	1	1.0	0.908873429	0.9989206621205468
D3195_16_210_1.png	1	3	3	3	3.0	0.524770301	0.7847190238660493
D3195_16_210_2.png	2	3	3	3	1.0	0.51941014	0.4225951634359456
D3195_16_210_3.png	3	1	1	1	1.0	0.8395681700000001	0.9442716786055808
D3195_16_210_4.png	4	1	1	1	1.0	0.84490448	0.9994856119158464
D3195_16_224_1.png	1	3	3	3	1.0	0.558145429	0.8877116382003308
D3195_16_224_2.png	2	1	1	1	1.0	0.6935781569999999	0.9799464636975767
D3195_16_224_3.png	3	1	1	1	1.0	0.685854705	0.9371691163159169
D3195_16_224_4.png	4	1	1	1	1.0	0.356056586	0.5735195264043532
D3195_16_230_1.png	1	3	3	3	3.0	0.536740058	0.8119073101770269
D3195_16_230_2.png	2	1	1	1	1.0	0.655211258	0.9798537034877037
D3195_16_230_3.png	3	1	1	1	0.0	0.5662266450000001	0.7223153966362087
D3195_16_230_4.png	4	3	3	3	0.0	0.4561636269999999	0.6593930667830719
D7047_12_017_1.png	1	3	2	2	3.0	0.8041151500000001	0.9892197955423335
D7047_12_017_2.png	2	3	2	2	3.0	0.841563032	0.9481390840268052
D7047_12_017_3.png	3	3	1	1	3.0	0.451359905	0.6188836809480119
D7047_12_017_4.png	4	3	1	1	3.0	0.7359568280000001	0.9978667352149739
D7047_12_028_1.png	1	3	3	3	3.0	0.954044045	0.9981366230736326
D7047_12_028_2.png	2	3	3	3	3.0	0.983592292	0.9999148299273309
D7047_12_028_3.png	3	2	1	1	3.0	0.762796815	0.865039598327254
D7047_12_028_4.png	4	3	2	3	3.0	0.94329163	0.999647909580447
D7047_12_055_1.png	1	1	1	1	1.0	0.925392283	0.9942258026975148
D7047_12_055_2.png	2	1	1	1	1.0	0.92995408	0.9988214107784209
D7047_12_055_3.png	3	1	1	1	1.0	0.971228712	0.999926105675986
D7047_12_055_4.png	4	1	1	1	1.0	0.989225673	0.9999860263527731
D7047_12_079_1.png	1	1	1	1	1.0	0.953770039	0.9999979857981426
D7047_12_079_2.png	2	1	1	1	1.0	0.977745491	0.9998175540423471
D7047_12_079_3.png	3	1	1	1	1.0	0.96663302	0.9994794075084412
D7047_12_079_4.png	4	1	1	1	1.0	0.99382559	0.9999966648425886
D7047_12_093_1.png	1	1	1	1	1.0	0.87651941	0.988493114393557
D7047_12_093_2.png	2	1	0	0	1.0	0.7868478999999999	0.9303699217427598
D7047_12_093_3.png	3	1	1	1	1.0	0.81389526	0.971814656247754
D7047_12_093_4.png	4	2	1	1	3.0	0.7179586250000001	0.8157924317880467
D7047_12_104_1.png	1	1	1	0	1.0	0.760843036	0.949828618950786
D7047_12_104_2.png	2	0	0	0	0.0	0.74447712	0.8895916539780602
D7047_12_104_3.png	3	1	0	0	1.0	0.8712840390000001	0.9995587476310622
D7047_12_104_4.png	4	1	1	1	1.0	0.81125433	0.9971037430930134
D7047_12_117_1.png	1	1	1	0	1.0	0.833540301	0.9711411404796935
D7047_12_117_2.png	2	1	1	1	1.0	0.967247002	0.9996825918203107
D7047_12_117_3.png	3	1	1	1	1.0	0.633559769	0.9084315181223571
D7047_12_117_4.png	4	1	1	1	1.0	0.824910886	0.9904010478024345
D7047_12_126_1.png	1	1	1	1	3.0	0.490369116	0.991267228378998
D7047_12_126_2.png	2	3	3	3	3.0	0.829912688	0.9777591268982281
D7047_12_126_3.png	3	3	3	3	3.0	0.610791416	0.8382537843743338
D7047_12_126_4.png	4	1	1	1	1.0	0.8748534210000001	0.9921182376190147
D4098_16_122_1.png	1	1	0	0	1.0	0.936538206	0.9989954919531326
D4098_16_122_2.png	2	1	1	1	1.0	0.985971622	0.9998736284454863
D4098_16_122_3.png	3	1	0	0	1.0	0.992090432	0.9999837957883502
D4098_16_122_4.png	4	1	0	0	1.0	0.9001882480000001	0.9973181427829353
D4098_16_201_1.png	1	1	1	1	1.0	0.701534212	0.8771785195979018
D4098_16_201_2.png	2	1	1	1	2.0	0.467370136	0.6131501102799491
D4098_16_201_3.png	3	1	1	1	1.0	0.844872316	0.9922608872467659
D4098_16_201_4.png	4	1	1	1	1.0	0.940537327	0.9980261297346946
D4098_16_210_1.png	1	1	1	1	1.0	0.7571281489999999	0.9733916448450255
D4098_16_210_2.png	2	1	1	1	1.0	0.601645988	0.7750038489423777
D4098_16_210_3.png	3	1	1	1	1.0	0.925808212	0.9966382721614812
D4098_16_210_4.png	4	1	1	1	1.0	0.931213978	0.9920881747886744
D4831_12_043_1.png	1	2	2	2	1.0	0.661874482	0.8383553327061782
D4831_12_043_2.png	2	2	2	2	2.0	0.54665437	0.9171198081961949
D4831_12_043_3.png	3	1	1	1	1.0	0.7280368690000001	0.8487159269541107
D4831_12_043_4.png	4	1	1	1	1.0	0.713937512	0.7004969297350868
D4831_12_055_1.png	1	1	1	1	1.0	0.989394872	0.9999964297083159
D4831_12_055_2.png	2	1	1	1	1.0	0.913842415	0.9954375995713309
D4831_12_055_3.png	3	1	1	1	1.0	0.7582794479999999	0.7120362756625873
D4831_12_055_4.png	4	1	1	0	1.0	0.994805474	0.9999986864204692
D4831_12_066_1.png	1	2	2	2	2.0	0.744131887	0.9899592218907263
D4831_12_066_2.png	2	2	1	1	2.0	0.780276348	0.9444988037276032
D4831_12_066_3.png	3	1	1	1	2.0	0.659152234	0.9634084309224337
D4831_12_066_4.png	4	2	2	2	2.0	0.423262364	0.7136624745219664
D4831_12_069_1.png	1	2	2	2	2.0	0.4846738144999999	0.6948543077765981
D4831_12_069_2.png	2	2	1	1	2.0	0.508168508	0.6944152786101103
D4831_12_069_3.png	3	2	2	1	2.0	0.469790093	0.5978891364454557
D4831_12_069_4.png	4	2	2	2	2.0	0.4846886849999999	0.9449850521110583
D4831_12_071_1.png	1	2	1	1	1.0	0.93048636	0.9985514796694877
D4831_12_071_2.png	2	2	1	1	1.0	0.533910322	0.4162640707473912
D4831_12_071_3.png	3	2	1	1	1.0	0.551817758	0.6238603923376319
D4831_12_071_4.png	4	2	2	2	2.0	0.521744451	0.697808965358941
D4831_12_084_1.png	1	1	1	1	1.0	0.956523456	0.9987732073921212
D4831_12_084_2.png	2	1	1	1	1.0	0.932402388	0.9970718112011991
D4831_12_084_3.png	3	1	1	1	1.0	0.754212189	0.5257075392873295
D4831_12_084_4.png	4	1	1	1	1.0	0.96645986	0.9999032529442694
D3179_16_033_1.png	1	1	1	1	1.0	0.988037444	0.9999278795090435
D3179_16_033_2.png	2	1	1	1	1.0	0.6645922989999999	0.7256237137093723
D3179_16_033_3.png	3	1	2	1	2.0	0.490433216	0.6865105185605613
D3179_16_033_4.png	4	1	2	1	1.0	0.391699619	0.4674919023864158
D3179_16_117_1.png	1	0	0	0	0.0	0.994028877	0.9998903609738292
D3179_16_117_2.png	2	0	0	0	0.0	0.96070862	0.999206372654874
D3179_16_117_3.png	3	0	0	0	0.0	0.5478439958	0.995881949914663
D3179_16_117_4.png	4	0	0	0	0.0	0.825110688	0.9942979146927827
D4513_16_190_1.png	1	3	3	3	2.0	0.4897407809999999	0.8950993143642361
D4513_16_190_2.png	2	3	1	1	3.0	0.616482336	0.680180688506666
D4513_16_190_3.png	3	3	1	1	3.0	0.6097335180000001	0.831217294420786
D4513_16_190_4.png	4	3	3	3	2.0	0.56666222	0.64764512853156
D4513_16_196_1.png	1	3	3	3	3.0	0.816852326	0.9658073019657119
D4513_16_196_2.png	2	3	1	1	3.0	0.52034421	0.7581871134820242
D4513_16_196_3.png	3	3	1	1	3.0	0.4952234069999999	0.5754207349316043
D4513_16_196_4.png	4	3	3	3	3.0	0.79898236	0.9985071446503386
D4513_16_202_1.png	1	3	3	3	3.0	0.513082918	0.8057188856088783
D4513_16_202_2.png	2	3	1	1	3.0	0.781358688	0.9739306807742945
D4513_16_202_3.png	3	1	1	1	1.0	0.5850856600000001	0.6211378651026059
D4513_16_202_4.png	4	1	1	1	1.0	0.843393546	0.9958952636295366
D4977_12_007_1.png	1	1	1	1	1.0	0.980279956	0.9999838227926039
D4977_12_007_2.png	2	1	1	1	1.0	0.996566231	0.9999982649858304
D4977_12_007_3.png	3	1	1	1	1.0	0.963748475	0.9999632393258495
D4977_12_007_4.png	4	1	1	1	3.0	0.457459892	0.6379736691108419
D4977_12_014_1.png	1	1	1	1	1.0	0.771759255	0.9922570029593633
D4977_12_014_2.png	2	1	1	1	1.0	0.980494405	0.9997491147550533
D4977_12_014_3.png	3	1	1	1	1.0	0.98160549	0.9999470891904583
D4977_12_014_4.png	4	1	1	1	3.0	0.381242961	0.5205202357092105
D4977_12_042_1.png	1	2	1	1	1.0	0.5279574828	0.9190093990143733
D4977_12_042_2.png	2	2	1	1	3.0	0.429864567	0.4831005657452832
D4977_12_042_3.png	3	2	3	3	1.0	0.41137922	0.4995651437885182
D4977_12_042_4.png	4	2	1	1	3.0	0.7182480109999999	0.9363633635148133
D4987_12_005_1.png	1	1	1	1	1.0	0.7409920170000001	0.9091779738813582
D4987_12_005_2.png	2	1	1	1	1.0	0.890184807	0.9988637620747061
D4987_12_005_3.png	3	1	1	1	1.0	0.923344714	0.9998123669712955
D4987_12_005_4.png	4	1	1	1	3.0	0.5972124560000001	0.6996895305333803
D4987_12_011_1.png	1	1	1	1	1.0	0.730316397	0.9279740349397105
D4987_12_011_2.png	2	0	0	0	0.0	0.822743475	0.9993503790237276
D4987_12_011_3.png	3	1	1	1	1.0	0.556238698	0.6075976211129879
D4987_12_011_4.png	4	1	1	1	1.0	0.539045622	0.5566403921330739
D4987_12_029_1.png	1	1	1	1	3.0	0.414556111	0.5233676616716209
D4987_12_029_2.png	2	1	1	1	2.0	0.463466237	0.8354046553457385
D4987_12_029_3.png	3	2	3	1	1.0	0.4718851479999998	0.6933144372451744
D4987_12_029_4.png	4	2	3	3	3.0	0.5236989339999999	0.7544168361001503
D4987_12_050_1.png	1	2	2	2	2.0	0.7798388199999999	0.9789651388825259
D4987_12_050_2.png	2	2	2	2	2.0	0.943427988	0.9996791384951084
D4987_12_050_3.png	3	2	1	1	1.0	0.6998828380000001	0.9940296628876942
D4987_12_050_4.png	4	2	2	2	2.0	0.622739089	0.524761322727046
D4987_12_057_1.png	1	2	2	2	2.0	0.453743661	0.5749119297857406
D4987_12_057_2.png	2	2	2	2	2.0	0.929789248	0.9924096580826662
D4987_12_057_3.png	3	2	1	1	1.0	0.5822272980000001	0.6086257531736612
D4987_12_057_4.png	4	2	2	2	2.0	0.87603254	0.9996973725912555
D4987_12_065_1.png	1	2	2	2	2.0	0.6104485709999999	0.873701097314427
D4987_12_065_2.png	2	2	1	1	1.0	0.503243066	0.7000229300100574
D4987_12_065_3.png	3	2	1	1	1.0	0.6438532779999999	0.5248364644563749
D4987_12_065_4.png	4	2	2	2	2.0	0.6010215280000001	0.5265317235630174
D4987_12_095_1.png	1	0	0	0	1.0	0.800269432	0.9734974856117669
D4987_12_095_2.png	2	0	0	0	0.0	0.615162843	0.6252687075001488
D4987_12_095_3.png	3	0	0	0	3.0	0.4961795859999999	0.7600738713906791
D4987_12_095_4.png	4	0	0	0	0.0	0.5420156802	0.9922351098570007
D4987_12_105_1.png	1	2	2	2	2.0	0.8481355950000001	0.9879067719954349
D4987_12_105_2.png	2	2	2	2	0.0	0.4263059015	0.7984381131303169
D4987_12_105_3.png	3	0	0	0	0.0	0.7867029999999999	0.9167286282221244
D4987_12_105_4.png	4	2	2	2	2.0	0.738105545	0.9860944909885858
D4987_12_107_1.png	1	2	2	2	2.0	0.943319251	0.9958350008711908
D4987_12_107_2.png	2	2	2	2	2.0	0.598911152	0.9871442847929108
D4987_12_107_3.png	3	0	0	0	0.0	0.5345632241	0.9821501542477372
D4987_12_107_4.png	4	2	2	2	2.0	0.439962927	0.4630001902558316
D4987_12_108_1.png	1	2	2	2	2.0	0.833512631	0.9980027038050021
D4987_12_108_2.png	2	2	2	2	2.0	0.5308277755	0.8840432820335868
D4987_12_108_3.png	3	0	0	0	3.0	0.675982256	0.9952017902524717
D4987_12_108_4.png	4	2	2	2	1.0	0.3423044979999999	0.5006278468530205
