# Supplementary material for: Deep learning model DeepNeo predicts neointimal tissue characterization using optical coherence tomography
Source: Commun Med (Lond). 2025 Apr 17;5:124. doi: 10.1038/s43856-025-00835-5 (PMC12006410; doi:10.1038/s43856-025-00835-5)
Supplement: Supplementary file 6 — Supplemental data 3 [file 43856_2025_835_MOESM6_ESM.csv]

	animal_nr	section	quadrant	histo_class	deepneo_prediction
0	8	1	1	1	1
1	8	1	2	1	1
2	8	1	3	3	2
3	8	1	4	2	3
4	8	2	1	1	1
5	8	2	2	1	1
6	8	2	3	1	1
7	8	2	4	1	1
8	15	1	1	3	3
9	15	1	2	1	1
10	15	1	3	1	1
11	15	1	4	3	3
12	27	1	1	3	3
13	27	1	2	1	1
14	27	1	3	1	1
15	27	1	4	3	3
16	5	1	1	2	1
17	5	1	2	1	1
18	5	1	3	1	1
19	5	1	4	2	1
20	4	2	1	3	3
21	4	2	2	3	3
22	4	2	3	1	1
23	4	2	4	1	1
24	4	3	1	1	1
25	4	3	2	1	1
26	4	3	3	1	1
27	4	3	4	3	3
28	6	1	1	0	0
29	6	1	2	0	0
30	6	1	3	3	3
31	6	1	4	1	1
32	7	1	1	1	1
33	7	1	2	2	2
34	7	1	3	2	2
35	7	1	4	2	2
36	7	2	1	1	1
37	7	2	2	2	2
38	7	2	3	1	1
39	7	2	4	1	0
40	12	1	1	1	1
41	12	1	2	3	3
42	12	1	3	2	1
43	12	1	4	1	0
44	17	1	1	3	3
45	17	1	2	3	2
46	17	1	3	2	2
47	17	1	4	3	3
48	23	1	1	3	3
49	23	1	2	3	3
50	23	1	3	3	3
51	23	1	4	3	3
52	28	1	1	1	1
53	28	1	2	1	1
54	28	1	3	1	1
55	28	1	4	1	1
56	40	1	1	3	3
57	40	1	2	1	1
58	40	1	3	1	1
59	40	1	4	1	1
